# Supplementary material for: The combinatorial control of alternative splicing in C. elegans
Source: PLoS Genet. 2017 Nov 9;13(11):e1007033. doi: 10.1371/journal.pgen.1007033 (PMC5697891; doi:10.1371/journal.pgen.1007033)
Supplement: S1 Table — (XLSX) [file pgen.1007033.s008.xlsx]

## Sheet: S1 Table
S1 Table. Total AS events detected and profiled at the L4 larval stage in N2.
			Annotated (% of detected)		Novel
Type of AS event	Annotated events tested	Annotated events detected	1 to 99 PSI	5 to 95 PSI	1 to 99 PSI	5 to 95 PSI
Single exon skipping	370	354 (95.7%)	277 (78.2%)	224 (63.3%)	794	247
Multiple exon skipping	127	125 (98.4%)	62 (49.6%)	49 (39.2%)
Alternative 5' splice site	297	255 (85.9%)	143 (56.1%)	110 (43.1%)	1	1
Alternative 3' splice site	460	426 (92.6%)	286 (67.1%)	193 (45.3%)	6	3
Mutually Exclusive	45	31 (68.9%)	28 (90.3%)	27 (87.1%)
