# Supplementary material for: The combinatorial control of alternative splicing in C. elegans
Source: PLoS Genet. 2017 Nov 9;13(11):e1007033. doi: 10.1371/journal.pgen.1007033 (PMC5697891; doi:10.1371/journal.pgen.1007033)
Supplement: S2 Table — (XLSX) [file pgen.1007033.s009.xlsx]

## Sheet: S2 Table
S2 Table. Exons that are differentially included in one or more SF mutant.
Wormbase ID	Sequence ID	Gene Name	Event Type	Strand	Chromosome	C1	I1	A	I2	C2	Wild-type N2 PSI	Wild-type N2 conf	Wild-type N2 Alt D/A	Wild-type N2 read support	fox-1(e2643) PSI	fox-1(e2643) dPSI	fox-1(e2643) conf	fox-1(e2643) pval	fox-1(e2643) read support	asd-1(ok2299) PSI	asd-1(ok2299) dPSI	asd-1(ok2299) conf	asd-1(ok2299) pval	asd-1(ok2299) read support	mec-8(u218) PSI	mec-8(u218) dPSI	mec-8(u218) conf	mec-8(u218) pval	mec-8(u218) read support	mec-8(u303) PSI	mec-8(u303) dPSI	mec-8(u303) conf	mec-8(u303) pval	mec-8(u303) read support	exc-7(rh252) PSI	exc-7(rh252) dPSI	exc-7(rh252) conf	exc-7(rh252) pval	exc-7(rh252) read support
WBGene00014065	ZK673.11		CAS:Single	+	II	10460238-10460467	10460468-10460580	10460581-10460607	10460608-10460808	10460809-10460963	85.3659	high	No	61	72.093	-13.2728	high	0.1368	43	67.3913	-17.9745	high	0.03601	46	79.4595	-5.90639	high	0.3997	92	72.9167	-12.4492	high	0.1496	48	28.5714	-56.7944	high	1.39e-09	49
WBGene00003482	K08E5.3	mua-3	CAS:Single	+	III	10167863-10168033	10168034-10168082	10168083-10168112	10168113-10170023	10170024-10170176	50.3704	high	No	945	51.6847	1.31431	high	0.537	1573	49.4616	-0.908777	high	0.7267	696	18.8965	-31.4739	high	2.2e-16	1685	2.52101	-47.8494	high	2.2e-16	1309	1.43149	-48.9389	high	2.2e-16	733
WBGene00002266	ZK892.1	lec-3	CAS:Single	+	II	9998453-9998522	9998523-9998634	9998635-9998670	9998671-9999142	9999143-9999265	62.714	high	Reference	2395	68.1382	5.42421	high	0.0001596	2084	71.6332	8.91917	high	4.62e-13	3631	71.4893	8.77532	high	4.22e-13	3998	75.0547	12.3407	high	2.2e-16	2285	18.2434	-44.4706	high	2.2e-16	2732
WBGene00002266	ZK892.1	lec-3	CAS:Multiple	+	II	9998453-9998522	9998523-9998634	9998635-9998972	9998973-9999142	9999143-9999265	48.6705	mid	No	1730	54.2797	5.60923	mid	0.001685	1437	57.1785	8.50801	low	6.41e-08	2403	58.7388	10.0683	mid	4.88e-11	2743	63.3236	14.6531	mid	2.2e-16	1540	10.8049	-37.8656	high	2.2e-16	2503
WBGene00001491	C24A11.8	frm-4	CAS:Single	-	I	5407576-5407627	5407507-5407575	5407483-5407506	5407207-5407482	5407131-5407206	57.945	high	No	837	61.7325	3.78741	high	0.1074	912	57.0234	-0.92163	high	0.7453	598	69.4847	11.5397	high	8.9e-08	1242	61.7613	3.81626	high	0.1134	863	24.0889	-33.8562	high	2.2e-16	562
WBGene00044404	F36H2.5		CAS:Single	-	I	9253571-9253665	9253527-9253570	9253403-9253526	9253128-9253402	9253060-9253127	100	high	No	95	98.7261	-1.27389	high	0.4509	78	98.5816	-1.41844	high	0.4242	70	NA	NA	NA	NA	NA	NA	NA	NA	NA	NA	73.8095	-26.1905	high	8.09e-07	42
WBGene00019294	K02A6.3		CAS:Single	-	X	8230524-8230755	8230127-8230523	8229769-8230126	8229529-8229768	8229428-8229528	81.0345	high	No	290	88.6719	7.63739	high	0.01711	256	87.156	6.12148	high	0.04576	327	87.5	6.46552	high	0.01387	544	82.5581	1.52366	high	0.6593	258	57.9618	-23.0727	high	3.79e-07	157
WBGene00012186	W01F3.3	mlt-11	CAS:Single	+	V	20667484-20667611	20667612-20667684	20667685-20668071	20668072-20668141	20668142-20668679	34.5485	high	No	1783	46.9162	12.3677	high	2.2e-16	3526	33.5637	-0.984819	high	0.5216	2170	47.553	13.0045	high	2.2e-16	4648	71.1501	36.6016	high	2.2e-16	4156	12.49	-22.0585	high	2.2e-16	1249
WBGene00011328	T01D3.3		CAS:Single	+	V	13705487-13705642	13705643-13705730	13705731-13705886	13705887-13707528	13707529-13707634	100	mid	No	35	NA	NA	NA	NA	NA	91.1111	-8.88889	mid	0.1447	22	NA	NA	NA	NA	NA	88.6364	-11.3636	high	0.06088	88	78.7234	-21.2766	mid	0.007344	23
WBGene00012118	T28C6.1	grsp-2	CAS:Single	+	IV	8817915-8817980	8817981-8818104	8818105-8818140	8818141-8818292	8818293-8818498	31.8841	high	No	69	41.8182	9.93412	mid	0.4763	27	31.6456	-0.238488	high	1	39	35.8974	4.01338	high	0.7274	78	74.7664	42.8823	high	2.53e-08	107	11.1111	-20.7729	high	0.05	22
WBGene00000674	F29C4.8	col-99	CAS:Single	-	IV	142260-142295	141751-142259	141715-141750	141419-141714	141068-141418	86.2903	high	No	124	89.5652	3.27489	high	0.4663	172	88.0734	1.78307	high	0.7008	109	80.8786	-5.41177	high	0.2241	193	95.3079	9.0176	high	0.009862	170	66.2921	-19.9982	high	0.0002288	133
WBGene00001017	ZK593.5	dnc-1	CAS:Single	-	IV	10932574-10932675	10932533-10932573	10932458-10932532	10932300-10932457	10932216-10932299	60.8498	mid	No	329	55.618	-5.23179	mid	0.1878	356	59.7964	-1.05333	mid	0.8537	196	65.3465	4.49676	mid	0.186	505	57.8947	-2.95504	mid	0.4444	380	41.1335	-19.7163	mid	1.87e-06	273
WBGene00012186	W01F3.3	mlt-11	CAS:Single	+	V	20670986-20671240	20671241-20671427	20671428-20673005	20673006-20673115	20673116-20674528	44.0102	high	No	1561	54.1944	10.1842	high	6.73e-11	3004	48.7179	4.7077	high	0.008482	1618	66.5965	22.5862	high	2.2e-16	3799	96.2427	52.2325	high	2.2e-16	3939	24.5621	-19.4482	high	2.2e-16	1341
WBGene00009888	F49E2.5		CAS:Single	+	X	9553880-9554101	9554102-9554634	9554635-9554766	9554767-9554845	9554846-9555268	75.9618	mid	Reference	1780	75.4081	-0.553756	mid	0.7379	1378	80.6044	4.64255	mid	0.001712	1423	92.642	16.6802	mid	2.2e-16	2025	96.8909	20.9291	low	2.2e-16	1962	56.7885	-19.1734	mid	2.2e-16	1108
WBGene00009888	F49E2.5		CAS:Multiple	+	X	9553880-9554101	9554102-9554241	9554242-9555268	9555269-9556570	9556571-9556660	74.0571	mid	Reference	2293	74.1705	0.113377	mid	0.944	1959	78.0891	4.03198	mid	0.002834	1784	91.1005	17.0434	mid	2.2e-16	2517	96.9231	22.866	mid	2.2e-16	2665	57.0331	-17.024	mid	2.2e-16	1496
WBGene00003172	F46A9.6	mec-8	CAS:Single	-	I	9443030-9443377	9442273-9443029	9441934-9442272	9441512-9441933	9441002-9441511	86.7444	high	No	686	77.3705	-9.37384	high	9.62e-06	627	75.9036	-10.8407	high	3.5e-08	954	88.6447	1.90033	high	0.2065	1638	99.2776	12.5333	high	2.2e-16	969	69.7394	-17.005	high	2.53e-15	786
WBGene00019115	F59E11.10	nhr-195	CAS:Single	-	V	8972027-8972081	8971983-8972026	8971828-8971982	8971767-8971827	8971548-8971766	75.9336	high	No	120	75.3943	-0.539288	high	1	158	68.3761	-7.55754	high	0.2463	117	69.0476	-6.88599	high	0.2327	168	55.3846	-20.549	high	0.005011	65	59.2105	-16.7231	high	0.01713	76
WBGene00022717	ZK370.3	hipr-1	CAS:Single	+	III	8724402-8724663	8724664-8724719	8724720-8724766	8724767-8724906	8724907-8725253	72.4227	high	No	776	66.9326	-5.49012	high	0.02263	689	65.2762	-7.14647	high	0.009474	443	54.4348	-17.9879	high	1.16e-15	1150	52.3936	-20.0291	high	6.92e-16	752	55.7522	-16.6705	high	1.07e-10	621
WBGene00009888	F49E2.5		CAS:Multiple	+	X	9553880-9554101	9554102-9554241	9554242-9555616	9555617-9556570	9556571-9556660	80.181	mid	No	2099	80.725	0.543933	mid	0.6829	1738	85.1622	4.98116	mid	5.47e-05	1772	94.2472	14.0661	mid	2.2e-16	2520	97.925	17.744	mid	2.2e-16	2747	63.8241	-16.3569	mid	2.2e-16	1307
WBGene00009888	F49E2.5		CAS:Multiple	+	X	9553880-9554101	9554102-9554241	9554242-9554766	9554767-9556570	9556571-9556660	76.8825	mid	No	1799	77.5168	0.634311	low	0.6766	1490	81.42	4.53753	mid	0.00173	1415	92.8129	15.9304	mid	2.2e-16	2017	97.4272	20.5447	low	2.2e-16	2215	60.7143	-16.1682	mid	2.2e-16	1204
WBGene00010736	K10C8.3		CAS:Single	+	V	12699062-12699251	12699252-12699389	12699390-12699428	12699429-12699831	12699832-12699907	35.3824	high	No	2131	37.6339	2.25146	high	0.1276	2147	46.0459	10.6635	high	1.15e-14	3136	41.5068	6.12438	high	7.32e-06	3258	34.0458	-1.33665	high	0.3753	1965	19.382	-16.0005	high	2.2e-16	2200
WBGene00007799	C29A12.4	nrx-1	CAS:Single	+	V	10842414-10842473	10842474-10842971	10842972-10843499	10843500-10845624	10845625-10845764	77.1987	high	No	153	82.3256	5.12688	high	0.3537	107	69.7959	-7.40278	high	0.1702	122	75.5853	-1.61341	high	0.8158	299	74.359	-2.83972	high	0.6069	175	61.2903	-15.9084	high	0.003045	155
WBGene00006997	ZK546.1	zyg-12	CAS:Single	+	II	4952277-4952386	4952387-4952640	4952641-4952688	4952689-4952833	4952834-4953482	72.093	mid	No	21	43.2432	-28.8498	high	0.02743	74	37.5	-34.593	high	0.03621	24	63.4146	-8.67839	high	0.5827	41	44.3787	-27.7143	high	0.02961	84	57.377	-14.716	high	0.3808	30
WBGene00003936	T17H7.4	pat-12	CAS:Single	-	III	730587-730679	730433-730586	730304-730432	730140-730303	729981-730139	35.4672	high	Reference	1937	32.2324	-3.23484	high	0.04164	1695	33.4464	-2.02078	high	0.183	2063	32.2607	-3.20649	high	0.02616	2424	64.5712	29.1039	high	2.2e-16	2052	20.7921	-14.6751	high	2.2e-16	1565
WBGene00000232	B0207.12	avr-14	CAS:Single	-	I	5970305-5970445	5970196-5970304	5970131-5970195	5970083-5970130	5969995-5970082	100	high	No	35	72.7273	-27.2727	high	0.0007826	33	93.9394	-6.06061	high	0.2318	33	88.2353	-11.7647	high	0.04334	59	87.9518	-12.0482	high	0.05813	41	85.7143	-14.2857	high	0.02142	56
WBGene00013543	Y75B8A.6		CAS:Single	-	III	12130045-12130238	12128990-12130044	12128927-12128989	12127101-12128926	12126956-12127100	78.3439	high	No	235	77.0235	-1.32045	high	0.8151	191	72.4551	-5.88886	high	0.1414	250	63.0332	-15.3108	high	0.0005311	211	44.0994	-34.2446	high	1.32e-14	241	64.5161	-13.8278	high	0.003563	155
WBGene00009888	F49E2.5		CAS:Multiple	+	X	9553880-9554101	9554102-9554241	9554242-9556296	9556297-9556570	9556571-9556660	82.856	high	No	2426	83.2416	0.385655	mid	0.7476	1999	86.4153	3.55932	high	0.001389	1936	94.9185	12.0626	high	2.2e-16	2853	98.0563	15.2003	mid	2.2e-16	2932	69.1957	-13.6603	high	2.2e-16	1535
WBGene00010693	K08H2.7		CAS:Single	-	X	13248106-13248249	13247864-13248105	13247800-13247863	13247736-13247799	13247668-13247735	89.1156	high	No	73	80	-9.11565	high	0.1231	140	75.3846	-13.731	high	0.01107	292	83.75	-5.36565	high	0.3598	80	71.5909	-17.5247	high	0.006446	88	75.4647	-13.651	high	0.01843	134
WBGene00003969	F23H11.8	pef-1	CAS:Single	-	III	926188-926303	925565-926187	925370-925564	925134-925369	925006-925133	24.7863	high	No	58	3.0303	-21.756	high	0.008362	33	10.6383	-14.148	high	0.136	23	12.2642	-12.5222	high	0.07642	106	10.4478	-14.3386	high	0.09699	33	12.8205	-11.9658	high	0.2002	39
WBGene00004213	C48D5.2	ptp-1	CAS:Single	+	III	3594197-3594310	3594311-3594426	3594427-3594579	3594580-3604799	3604800-3604902	79.5918	high	No	122	75.7576	-3.83426	high	0.5477	132	68.6099	-10.982	high	0.07146	111	95.7346	16.1428	high	5.95e-06	211	98.1928	18.6009	high	1.55e-07	166	68.4211	-11.1708	high	0.04053	152
WBGene00013562	Y75B8A.32		CAS:Single	-	III	12358244-12358312	12358103-12358243	12358039-12358102	12357924-12358038	12357867-12357923	68.2927	high	No	41	58.9041	-9.38857	mid	0.4771	36	37.7049	-30.5878	high	0.0151	30	66.1017	-2.19099	high	1	59	96.6102	28.3175	high	0.0001275	59	57.1429	-11.1498	high	0.5222	14
WBGene00022500	ZC8.4	lfi-1	CAS:Single	+	X	4984047-4984174	4984175-4984448	4984449-4984538	4984539-4984743	4984744-4984870	43.8596	mid	No	114	44.7514	0.891732	mid	1	90	30.8642	-12.9955	high	0.07426	81	48.1865	4.32688	mid	0.5063	289	64.0212	20.1615	mid	0.0052	94	32.9609	-10.8988	high	0.1123	89
WBGene00018728	F53A9.5		CAS:Single	+	X	8701865-8701949	8701950-8702104	8702105-8702140	8702141-8702644	8702645-8702770	36.9863	high	No	36	45.0549	8.06864	high	0.5003	45	12.9032	-24.0831	high	0.04747	31	28.5714	-8.41487	high	0.4036	91	28.8136	-8.17274	high	0.5954	29	26.4706	-10.5157	high	0.4462	34
WBGene00016894	C53B7.3		CAS:Single	+	X	6845296-6845415	6845416-6845494	6845495-6845572	6845573-6845618	6845619-6845936	23.7113	high	No	48	31.4286	7.71723	high	0.7441	17	5.7377	-17.9736	high	0.003861	122	17.3333	-6.37801	high	0.5864	37	7.31707	-16.3943	high	0.02289	61	13.3333	-10.378	high	0.7157	15
WBGene00021362	Y37E11AL.6		CAS:Single	-	IV	3668623-3668698	3667472-3668622	3667430-3667471	3667237-3667429	3667011-3667236	82.2785	high	No	39	78.5714	-3.70705	high	0.7617	28	67.0588	-15.2197	high	0.1344	42	65.9091	-16.3694	high	0.08978	88	16.6667	-65.6118	high	5.03e-08	30	73.0337	-9.24477	high	0.4334	44
WBGene00003404	C52A11.4	mpz-1	CAS:Single	-	II	10753952-10754026	10753529-10753951	10753472-10753528	10752374-10753471	10752297-10752373	71.179	high	No	114	75.3304	4.15136	high	0.5498	113	88	16.821	high	0.02728	50	80.531	9.35193	high	0.08507	169	84.2767	13.0977	high	0.01061	159	62.2222	-8.95682	high	0.2297	90
WBGene00006594	M01A10.2	tom-1	CAS:Single	+	I	5557672-5557785	5557786-5557962	5557963-5557974	5557975-5559331	5559332-5559477	22.9255	high	No	355	31.9209	8.99545	high	0.007046	354	33.5294	10.604	high	0.01094	170	25.2369	2.31141	high	0.4327	580	38.9685	16.043	high	4.45e-06	349	14.4246	-8.50082	high	0.005319	308
WBGene00045480	F14F3.5		CAS:Single	-	X	10528925-10529164	10528365-10528924	10528275-10528364	10528062-10528274	10527940-10528061	42.2222	high	No	157	23.2472	-18.975	high	0.0007292	135	25.3543	-16.8679	high	0.0003052	317	43.6754	1.4532	high	0.8312	209	36.4964	-5.72587	high	0.3415	137	33.8403	-8.38192	high	0.1464	131
WBGene00022545	ZC196.1		CAS:Single	+	V	8744108-8744298	8744299-8744346	8744347-8744477	8744478-8744522	8744523-8744609	100	high	No	14	NA	NA	NA	NA	NA	NA	NA	NA	NA	NA	NA	NA	NA	NA	NA	62.963	-37.037	high	0.01594	13	91.6667	-8.33333	high	0.4615	12
WBGene00004373	W06H8.1	rme-1	CAS:Single	+	V	6216268-6216401	6216402-6216462	6216463-6216477	6216478-6216771	6216772-6217033	48.706	high	No	4076	37.4184	-11.2876	high	2.2e-16	3908	44.0512	-4.65478	high	2.38e-05	4139	29.8287	-18.8773	high	2.2e-16	4204	30.2638	-18.4422	high	2.2e-16	4322	40.5253	-8.18072	high	9.34e-13	3541
WBGene00006436	W06H8.8	ttn-1	CAS:Single	-	V	6201035-6201274	6200902-6201034	6199624-6200901	6199496-6199623	6198510-6199495	75.3086	high	No	40	52.809	-22.4997	high	0.04197	44	76.2712	0.962544	high	1	29	70.5882	-4.72041	high	0.8134	51	57.5419	-17.7667	mid	0.07582	89	68.4211	-6.88759	high	0.5883	28
WBGene00006767	ZK897.1	unc-31	CAS:Single	+	IV	12774238-12774411	12774412-12775067	12775068-12775103	12775104-12776101	12776102-12776259	50.3597	high	No	139	51.7241	1.36443	high	0.8916	87	33.3333	-17.0264	high	0.01968	73	45.8515	-4.50818	high	0.4513	229	41.4847	-8.875	high	0.1643	114	43.5484	-6.81133	high	0.3223	124
WBGene00006495	F31D5.3	cpna-1	CAS:Single	+	II	4206005-4206042	4206043-4206222	4206223-4206270	4206271-4206645	4206646-4207248	36.6883	high	No	924	15.8301	-20.8582	high	2.2e-16	906	29.2839	-7.40442	high	0.001382	782	26.7468	-9.9415	high	6.72e-07	1331	24.0559	-12.6324	high	2.27e-09	966	31.1404	-5.54796	high	0.04744	456
WBGene00013805	Y116A8C.28	bca-2	CAS:Multiple	-	IV	17100007-17100020	17099420-17100006	17098557-17099419	17098014-17098556	17097905-17098013	78.173	high	No	2474	75.2426	-2.93036	high	0.01021	3142	69.6363	-8.53671	high	4.85e-15	4894	73.4137	-4.75931	high	1.13e-05	4397	60.7188	-17.4542	high	2.2e-16	1975	73.241	-4.93199	high	8.84e-05	2238
WBGene00011548	T06G6.6		CAS:Single	+	I	12718299-12718429	12718430-12718756	12718757-12718837	12718838-12718944	12718945-12719057	16.819	high	No	1094	16.6744	-0.144591	high	0.9253	3223	15.6801	-1.13894	high	0.4206	2213	22.5606	5.74157	high	1.94e-05	5467	38.3731	21.5541	high	2.2e-16	1653	12.1475	-4.67151	high	0.0002711	2305
WBGene00021906	Y55B1AR.2		CAS:Single	-	III	593924-594120	593593-593923	593368-593592	592141-593367	591963-592140	63.0872	high	No	447	47.4419	-15.6454	high	3.69e-06	430	58.9912	-4.09602	high	0.2196	456	56.1621	-6.92513	high	0.02633	604	53.8178	-9.2694	high	0.003583	543	58.6777	-4.40956	high	0.2221	302
WBGene00006814	B0496.3	unc-82	CAS:Single	+	IV	7442996-7443100	7443101-7443186	7443187-7443216	7443217-7443508	7443509-7443783	36.6667	high	No	270	47.182	10.5153	high	0.01163	310	27.3356	-9.33103	high	0.04984	144	38.6588	1.99211	high	0.6415	507	60.2003	23.5336	high	2.9e-09	399	32.4138	-4.25287	high	0.3386	217
WBGene00022855	ZK1127.9	tcer-1	CAS:Single	-	II	7049929-7050029	7049871-7049928	7049844-7049870	7049785-7049843	7049442-7049784	63.3716	high	No	1305	60.7823	-2.5893	high	0.2085	997	59.1549	-4.21672	high	0.06806	710	59.9327	-3.43899	high	0.04627	2079	78.7563	15.3847	high	2.2e-16	1487	59.334	-4.03764	high	0.05126	991
WBGene00022718	ZK370.4		CAS:Single	-	III	8728672-8728773	8728612-8728671	8728579-8728611	8728403-8728578	8728230-8728402	20.1794	high	No	334	37.0909	16.9115	high	3.34e-06	275	27.321	7.14158	high	0.02752	377	23.029	2.84967	high	0.3433	482	29.5484	9.36901	high	0.004415	387	16.1525	-4.02692	high	0.2071	275
WBGene00004777	C02D4.2	ser-2	CAS:Single	-	X	15288604-15288776	15288125-15288603	15288020-15288124	15287860-15288019	15287686-15287859	90.9091	high	Reference	55	82.9787	-7.93037	high	0.2512	47	70.5882	-20.3209	high	0.01184	51	72.1393	-18.7698	high	0.007089	100	68.595	-22.314	high	0.003035	60	87.0504	-3.85873	high	0.5759	69
WBGene00013895	ZC434.9		CAS:Multiple	+	I	10358379-10358486	10358487-10359414	10359415-10359936	10359937-10360179	10360180-10360226	56.3893	high	No	919	62.0378	5.64846	mid	0.02963	608	52.759	-3.63039	high	0.1114	1033	71.0723	14.683	mid	2.42e-11	1002	35.9307	-20.4586	high	2.2e-16	1039	53.2495	-3.13987	mid	0.1784	954
WBGene00014821	R10E8.7		CAS:Single	+	V	18236171-18236274	18236275-18236321	18236322-18236485	18236486-18236878	18236879-18237195	52.4476	mid	No	429	58.6755	6.22794	mid	0.08836	377	71.2347	18.7872	mid	6.39e-08	368	64.7679	12.3204	mid	0.0001935	474	52.8868	0.439284	mid	0.9456	433	49.3776	-3.06996	mid	0.3919	361
WBGene00022166	Y71H2AM.1		CAS:Single	+	III	2829935-2830084	2830085-2830650	2830651-2831049	2831050-2832361	2832362-2832473	100	high	No	38	95	-5	high	0.4938	40	93.5484	-6.45161	high	0.1982	31	NA	NA	NA	NA	NA	84.2105	-15.7895	high	0.02526	38	97.2973	-2.7027	high	0.4933	37
WBGene00021948	Y55F3C.3		CAS:Single	+	IV	749791-749971	749972-750036	750037-750060	750061-750199	750200-750292	88.1896	high	No	643	83.3126	-4.87701	high	0.02666	401	70.7641	-17.4255	high	1.91e-10	301	80.5755	-7.61405	high	0.0007627	417	96.5474	8.35778	high	1.78e-11	1187	85.6905	-2.49907	high	0.293	300
WBGene00018837	F54G2.1		CAS:Single	-	X	2623617-2623700	2623305-2623616	2623281-2623304	2622918-2623280	2622836-2622917	11.7143	high	No	350	13.8315	2.11719	high	0.4837	314	16.3194	4.60516	high	0.1063	288	20.3915	8.67723	high	0.000529	613	32.4278	20.7136	high	1.75e-10	294	9.35024	-2.36405	high	0.3134	315
WBGene00011195	R10D12.14		CAS:Single	+	V	13964431-13964583	13964584-13964743	13964744-13964806	13964807-13964922	13964923-13965054	53.732	high	No	1078	50.5725	-3.15952	high	0.152	1048	32.9582	-20.7738	high	2.2e-16	1244	53.8028	0.0707817	high	1	1242	53.3535	-0.378509	high	0.8652	1155	51.8277	-1.90429	high	0.4032	998
WBGene00018226	F40B5.2		CAS:Single	+	X	8368487-8368674	8368675-8368797	8368798-8368878	8368879-8369076	8369077-8369213	21.5094	high	No	397	21.9568	0.447335	high	0.933	439	19.7516	-1.75788	high	0.5413	402	27.092	5.58253	high	0.05156	603	39.8496	18.3402	high	5.34e-09	465	19.6871	-1.82234	high	0.5361	383
WBGene00008878	F16A11.3	ppfr-1	CAS:Single	-	I	9369859-9370013	9369289-9369858	9368911-9369288	9368099-9368910	9367837-9368098	17.5028	high	No	448	21.4709	3.96815	high	0.1448	421	15.7706	-1.73218	high	0.6105	279	24.2634	6.76064	high	0.008819	577	34.8133	17.3105	high	1.7e-09	495	15.847	-1.65579	high	0.5721	366
WBGene00011978	T24B8.4		CAS:Single	-	II	9065995-9066564	9065345-9065994	9065123-9065344	9064214-9065122	9063610-9064213	93.7322	mid	No	175	88.7776	-4.95464	mid	0.0898	249	91.7874	-1.94475	mid	0.5565	207	78.2557	-15.4765	mid	1.37e-06	418	83.5052	-10.227	mid	0.001379	291	92.2078	-1.5244	mid	0.6848	192
WBGene00002054	F10C1.7	ifb-2	CAS:Single	+	II	5752282-5752701	5752702-5752796	5752797-5752847	5752848-5753434	5753435-5753582	71.8818	high	No	13333	70.4754	-1.40635	high	0.0233	8918	64.759	-7.12284	high	2.2e-16	16625	23.7549	-48.1269	high	2.2e-16	11153	12.914	-58.9678	high	2.2e-16	11050	70.3938	-1.48797	high	0.01587	9001
WBGene00011167	R09D1.11		CAS:Single	-	II	9468171-9468310	9468042-9468170	9467756-9468041	9467713-9467755	9466899-9467712	93.1818	high	No	44	84	-9.18182	high	0.288	37	87.2727	-5.90909	high	0.3982	110	82.8571	-10.3247	high	0.1158	87	71.4286	-21.7532	high	0.02188	31	92	-1.18182	high	1	25
WBGene00016006	C23F12.1	fln-2	CAS:Single	+	X	9416230-9416429	9416430-9416695	9416696-9416788	9416789-9416864	9416865-9418495	71.1048	high	No	353	67.7302	-3.37464	high	0.3017	548	66.8817	-4.2231	high	0.2728	232	91.2426	20.1378	high	2.2e-16	845	99.5006	28.3958	high	2.2e-16	801	70.2422	-0.862601	high	0.8135	433
WBGene00003847	F25D7.3	blmp-1	CAS:Single	+	I	10412469-10412937	10412938-10413352	10413353-10413400	10413401-10413483	10413484-10413837	55.3209	high	No	1184	65.345	10.024	high	4.36e-07	1261	56.7419	1.42094	high	0.5342	908	70.6833	15.3624	high	2.2e-16	2319	38.6093	-16.7117	high	2.2e-16	1718	54.6552	-0.665774	high	0.7713	1160
WBGene00013580	Y79H2A.3		CAS:Multiple	-	III	12042495-12042731	12039458-12042494	12039118-12039457	12038881-12039117	12038761-12038880	68.2464	high	No	211	77.0588	8.81238	high	0.06578	170	75.5952	7.34879	high	0.1365	168	70.5882	2.34179	high	0.6088	238	86.4567	18.2102	high	6.82e-07	317	67.6568	-0.58968	high	0.9094	151
WBGene00006404	C31C9.1	tag-10	CAS:Single	+	II	13634999-13635692	13635693-13636148	13636149-13636202	13636203-13636680	13636681-13636774	71.4286	mid	No	35	91.6667	20.2381	high	0.03457	36	81.4208	9.99219	high	0.2345	91	81.4815	10.0529	high	0.3052	54	NA	NA	NA	NA	NA	71.4286	0	high	1	14
WBGene00016219	C29F9.4		CAS:Single	+	III	120491-120515	120516-120559	120560-120591	120592-120635	120636-120697	96.7159	high	No	304	96.2582	-0.457743	high	0.8476	534	96.9979	0.281928	high	0.8433	699	98.6226	1.90666	high	0.04973	726	81.3953	-15.3206	high	9.77e-08	150	96.861	0.145059	high	1	223
WBGene00006814	B0496.3	unc-82	CAS:Single	+	IV	7436640-7437056	7437057-7437253	7437254-7437376	7437377-7437467	7437468-7437610	68.5291	high	No	438	72.7064	4.17735	high	0.1818	436	86.4952	17.9661	high	7.99e-06	155	69.9013	1.37224	high	0.6349	608	75.5102	6.98113	high	0.01753	539	68.7627	0.233601	high	1	246
WBGene00003738	F54F3.1	nid-1	CAS:Single	+	V	12913976-12914119	12914120-12914204	12914205-12914375	12914376-12914424	12914425-12914521	75.2022	high	No	185	75.6272	0.425084	high	1	139	85.1528	9.95068	high	0.04213	114	70.639	-4.56312	high	0.2942	289	45.8791	-29.323	high	4.16e-11	364	75.5224	0.320232	high	1	167
WBGene00015966	C18C4.5		CAS:Single	-	V	5551757-5551873	5551667-5551756	5551595-5551666	5550865-5551594	5550727-5550864	94.0853	high	No	727	85.1899	-8.89541	high	1.35e-08	790	89.4531	-4.63216	high	0.003579	512	79.0743	-15.011	high	2.2e-16	1037	86.2069	-7.87839	high	3.04e-07	783	94.9068	0.82155	high	0.5016	805
WBGene00001565	C14B9.6	gei-8	CAS:Single	-	III	8115113-8115244	8114708-8115112	8114459-8114707	8114025-8114458	8113758-8114024	13.6364	high	No	242	16.055	2.41868	high	0.5116	218	24.898	11.2616	high	0.01227	122	23.1884	9.55204	high	0.004035	345	30.7692	17.1329	high	2.56e-06	286	14.5078	0.871408	high	0.8896	193
WBGene00004830	Y51A2D.19	slo-1	CAS:Single	+	V	18502765-18502867	18502868-18503072	18503073-18503138	18503139-18504118	18504119-18504203	29.0076	high	No	131	31.1741	2.16646	high	0.7848	123	22.069	-6.93867	high	0.2132	145	18.2648	-10.7428	high	0.02392	219	5.32544	-23.6822	high	3.43e-08	169	30.4688	1.46112	high	0.8919	128
WBGene00017483	F15E6.2	lgc-22	CAS:Single	+	IV	4302325-4302459	4302460-4302564	4302565-4302612	4302613-4302766	4302767-4303055	10.5706	high	No	534	12.8276	2.25696	high	0.1646	1450	11.356	0.785387	high	0.6714	1043	15.7269	5.15631	high	0.001131	4629	54.8182	44.2476	high	2.2e-16	1100	12.0567	1.48611	high	0.3489	1551
WBGene00006404	C31C9.1	tag-10	CAS:Single	+	II	13636149-13636202	13636203-13636680	13636681-13636774	13636775-13636822	13636823-13636906	79.661	high	Reference	29	81.8182	2.15716	high	1	33	95.6522	15.9912	high	0.01834	69	85	5.33898	mid	0.5416	40	NA	NA	NA	NA	NA	81.25	1.58898	high	1	16
WBGene00009500	F36H2.3		CAS:Single	-	I	9258775-9258989	9258442-9258774	9258232-9258441	9258097-9258231	9257884-9258096	72.7003	high	No	168	71.308	-1.39228	high	0.7907	118	71.0723	-1.62798	high	0.8163	200	100	27.2997	high	2.2e-16	353	100	27.2997	high	2.2e-16	212	74.4681	1.76779	high	0.7864	117
WBGene00020209	T04C9.1		CAS:Single	+	III	6004541-6004592	6004593-6004755	6004756-6004899	6004900-6005201	6005202-6005284	45.3543	high	No	635	49.4424	4.08805	high	0.1771	538	47.6715	2.31713	high	0.4561	590	48.8856	3.53126	high	0.1711	1009	64.3736	19.0193	high	4.16e-12	690	47.3684	2.01409	high	0.5086	494
WBGene00011352	T01H8.1	rskn-1	CAS:Single	-	I	8579997-8580151	8578898-8579996	8578781-8578897	8577169-8578780	8577052-8577168	23.4375	high	Reference	320	28.3887	4.95125	high	0.2503	195	53.3742	29.9367	high	8.43e-11	163	20.3472	-3.09034	high	0.2991	518	22.9075	-0.530011	high	0.9184	227	25.6604	2.22288	high	0.5626	265
WBGene00013416	Y64G10A.7		CAS:Single	+	IV	14309455-14309487	14309488-14309880	14309881-14310006	14310007-14311558	14311559-14311828	81.592	high	No	201	77.4194	-4.17268	high	0.3534	155	75.3623	-6.22972	high	0.1763	138	73.9602	-7.63182	high	0.06019	276	55.8824	-25.7097	high	4.56e-06	102	84.6154	3.02334	high	0.4927	175
WBGene00016603	C43E11.3	met-1	CAS:Single	+	I	4256431-4256881	4256882-4256972	4256973-4257107	4257108-4257702	4257703-4258166	42.3488	high	No	140	48.9655	6.61676	high	0.2846	145	47.9769	5.62812	high	0.4906	86	61.3187	18.9699	high	0.0003868	227	68.9981	26.6494	high	2.57e-07	264	45.3744	3.02569	high	0.7022	113
WBGene00002203	F46F2.2	kin-20	CAS:Single	-	X	15271158-15271473	15270680-15271157	15270591-15270679	15269658-15270590	15269057-15269657	45.7256	high	No	1140	41.6013	-4.1243	high	0.06333	955	39.053	-6.67252	high	0.0007987	1404	31.5053	-14.2202	high	2.2e-16	2680	25.2939	-20.4317	high	2.2e-16	1318	48.7544	3.02889	high	0.1273	1545
WBGene00010509	K02E2.8		CAS:Single	-	V	20366838-20366906	20366796-20366837	20366751-20366795	20366678-20366750	20366570-20366677	78.5714	high	No	84	90.2098	11.6384	high	0.0182	143	87.4239	8.85251	high	0.074	246	96.9828	18.4113	high	9.22e-07	232	98	19.4286	high	0.001511	50	82.153	3.58155	high	0.4382	353
WBGene00004336	W06A7.3	ret-1	CAS:Single	-	V	14838067-14838357	14836403-14838066	14836322-14836402	14834558-14836321	14833744-14834557	38.3268	high	No	1028	44.617	6.29013	high	0.004786	966	50.2448	11.9179	high	3.37e-08	1123	59.5224	21.1955	high	2.2e-16	2470	25	-13.3268	high	2.34e-09	764	42.0583	3.73145	high	0.1068	840
WBGene00011580	T07D4.4	ddx-19	CAS:Single	+	II	8885218-8885328	8885329-8885407	8885408-8886634	8886635-8886976	8886977-8887034	30.9704	high	No	860	38.1011	7.13074	high	0.002357	811	31.0134	0.0430649	high	1	819	29.771	-1.19937	high	0.6293	786	51.2919	20.3215	mid	2.2e-16	1045	34.7464	3.77604	high	0.1225	660
WBGene00009500	F36H2.3		CAS:Single	-	I	9257884-9258096	9257628-9257883	9257418-9257627	9257128-9257417	9256915-9257127	63.8095	high	No	210	61.5658	-2.24369	high	0.6535	140	61.7433	-2.06618	high	0.6855	206	99.7449	35.9354	high	2.2e-16	392	100	36.1905	high	2.2e-16	238	67.8832	4.07369	high	0.4888	137
WBGene00017968	F32A5.2		CAS:Single	+	II	7246428-7246528	7246529-7246782	7246783-7247205	7247206-7247293	7247294-7247608	12.1421	high	No	1886	16.5737	4.43161	high	0.0005063	1255	9.9015	-2.2406	high	0.02973	1929	32.0345	19.8924	high	2.2e-16	1565	46.1365	33.9944	mid	2.2e-16	1773	16.4295	4.2874	high	0.0003759	1546
WBGene00003981	F18G5.2	pes-8	CAS:Single	+	X	9253457-9253565	9253566-9253649	9253650-9253784	9253785-9254086	9254087-9254216	94.4828	mid	No	72	65.2174	-29.2654	high	7.07e-05	46	95.1515	0.668757	high	1	82	100	5.51724	high	0.003238	225	98.2609	3.77811	high	0.2067	115	98.9189	4.43616	high	0.05368	185
WBGene00011299	R107.4	ikke-1	CAS:Multiple	-	III	9047765-9048568	9047654-9047764	9047244-9047653	9046508-9047243	9046420-9046507	33.777	high	No	300	38.9771	5.20003	mid	0.197	283	40	6.22296	mid	0.1412	220	41.1531	7.37604	mid	0.03597	503	57.9909	24.2138	mid	4.15e-08	219	38.7234	4.94637	mid	0.2386	235
WBGene00003407	F57C12.5	mrp-1	CAS:Single	-	X	581631-581785	580455-581630	580299-580454	579389-580298	579311-579388	46.9799	high	No	149	55.9055	8.92565	high	0.1488	127	37.1901	-9.78978	high	0.1098	121	76.3736	29.3938	high	5.48e-08	182	75	28.0201	high	1.74e-06	132	52.2523	5.27239	high	0.4522	111
WBGene00006444	C33B4.3	shn-1	CAS:Single	-	II	11388546-11388818	11388289-11388545	11388199-11388288	11388039-11388198	11387716-11388038	4.21053	high	No	760	6.2249	2.01437	high	0.1143	498	4.73649	0.525965	high	0.7085	749	23.8876	19.6771	high	2.2e-16	1281	34.6023	30.3918	high	2.2e-16	735	9.67136	5.46084	high	0.0001286	532
WBGene00021626	Y47D7A.14		CAS:Single	-	V	4448438-4449100	4447053-4448437	4447014-4447052	4446202-4447013	4446043-4446201	5.93607	high	No	219	10.989	5.05294	high	0.05438	273	11.465	5.5289	high	0.03287	314	15.9722	10.0361	high	0.0004229	288	23.5849	17.6488	high	1.41e-08	318	11.4679	5.53182	high	0.04293	218
WBGene00009431	F35E12.7	dct-17	CAS:Single	-	V	13728687-13728849	13728639-13728686	13728459-13728638	13727908-13728458	13727762-13727907	45.389	mid	No	694	48.7944	3.40534	mid	0.1624	1140	46.5704	1.18135	mid	0.7556	415	94.5465	49.1575	mid	2.2e-16	843	98.1607	52.7716	mid	2.2e-16	1033	50.929	5.53991	mid	0.03034	915
WBGene00011299	R107.4	ikke-1	CAS:Single	-	III	9047765-9048568	9047666-9047764	9047598-9047665	9046508-9047597	9046420-9046507	30.0527	high	No	284	37.0909	7.03819	mid	0.07395	275	34.9754	4.92265	mid	0.2786	203	39.7149	9.66214	low	0.006623	491	58.465	28.4123	mid	1.61e-10	221	35.7143	5.66156	mid	0.182	224
WBGene00013666	Y105E8A.1		CAS:Single	-	I	14342173-14342247	14342102-14342172	14342032-14342101	14341930-14342031	14341508-14341929	45.9744	high	No	664	30.0317	-15.9427	high	4.74e-10	787	42.8571	-3.11727	high	0.2459	805	59.7154	13.741	high	7.45e-08	913	39.0871	-6.88728	high	0.01442	602	51.8687	5.89432	high	0.0434	548
WBGene00016905	C53D5.4	ztf-3	CAS:Single	-	I	287509-288003	286998-287508	286874-286997	286421-286873	286089-286420	40.6452	high	No	155	52.3466	11.7014	high	0.06018	138	56.8493	16.2042	high	0.00566	146	57.6826	17.0375	high	0.001862	198	49.3243	8.67916	high	0.1349	148	47.0817	6.43655	high	0.3354	128
WBGene00004316	F37A4.7	rbf-1	CAS:Single	+	III	6698529-6698857	6698858-6699023	6699024-6699077	6699078-6699190	6699191-6699280	38.9068	high	No	155	31.7241	-7.18261	high	0.2278	145	38.0471	-0.859614	high	0.9062	148	31.0757	-7.83106	high	0.1312	251	19.4805	-19.4262	high	0.0002608	154	45.5285	6.6217	high	0.2719	123
WBGene00020554	T19A5.3		CAS:Single	-	V	8941901-8942042	8941810-8941900	8941654-8941809	8941559-8941653	8941003-8941558	67.0644	high	No	419	67.3927	0.3283	high	0.9483	757	68.3625	1.29804	high	0.6856	629	70.8301	3.76566	high	0.1199	2578	38.6098	-28.4547	high	2.2e-16	726	73.7717	6.70726	high	0.008743	1353
WBGene00006742	T02C5.5	unc-2	CAS:Single	-	X	2715085-2715172	2714681-2715084	2714627-2714680	2713390-2714626	2713269-2713389	19.2308	high	No	156	30.8017	11.5709	high	0.03326	118	31.3253	12.0945	high	0.03863	83	31.8548	12.6241	high	0.005712	248	36.9318	17.701	high	0.0004046	176	25.9542	6.72343	high	0.2007	131
WBGene00006812	F25C8.3	unc-80	CAS:Single	+	V	20889584-20889685	20889686-20889808	20889809-20889940	20889941-20890220	20890221-20890382	58.8517	high	No	104	62.963	4.11129	high	0.5641	94	61.9048	3.05309	high	0.7562	73	41.3534	-17.4983	high	0.005203	199	30.5936	-28.2581	high	3.42e-05	109	65.5814	6.72972	high	0.3241	107
WBGene00012471	Y17G7B.20		CAS:Single	-	II	11979219-11979795	11979041-11979218	11978984-11979040	11978859-11978983	11977719-11978858	60.2882	high	No	2984	62.0892	1.80098	high	0.1692	2814	60.277	-0.0111817	high	1	4043	69.3764	9.08817	high	6.21e-15	3856	76.3459	16.0577	high	2.2e-16	4105	67.0367	6.74852	high	7.35e-08	2927
WBGene00008997	F21A3.7	lgc-31	CAS:Single	-	V	15513720-15513765	15513624-15513719	15513447-15513623	15513322-15513446	15513173-15513321	76.9231	high	No	26	72.9167	-4.00641	high	0.786	48	78.0488	1.1257	high	1	41	95.1923	18.2692	high	0.00843	104	100	23.0769	high	0.001243	48	83.871	6.94789	high	0.546	62
WBGene00011299	R107.4	ikke-1	CAS:Single	-	III	9047765-9048568	9047654-9047764	9047598-9047653	9046508-9047597	9046420-9046507	46.7721	high	Reference	379	53.18	6.4079	high	0.09249	369	52.4324	5.66036	high	0.1558	277	56.6935	9.92142	high	0.002058	683	72.1634	25.3913	high	7.76e-12	330	54.2857	7.51365	high	0.04789	315
WBGene00003407	F57C12.5	mrp-1	CAS:Single	-	X	581631-581785	581046-581630	580890-581045	579389-580889	579311-579388	24.0385	high	No	104	30.8642	6.82574	high	0.3205	81	18.7166	-5.32188	high	0.3848	93	59.2417	35.2032	high	3.38e-07	105	54.4828	30.4443	high	6.1e-05	72	31.6129	7.57444	high	0.3129	77
WBGene00006787	ZC101.2	unc-52	CAS:Single	-	II	14664557-14664902	14664137-14664556	14663270-14664136	14663031-14663269	14662758-14663030	34.7734	high	No	1180	27.4633	-7.31009	high	0.0003641	954	15.1257	-19.6477	high	2.2e-16	1173	35.6362	0.862753	high	0.6358	1737	30.6859	-4.08748	high	0.02022	1800	42.4209	7.64754	high	0.0003437	917
WBGene00000674	F29C4.8	col-99	CAS:Single	-	IV	140543-140698	140451-140542	140379-140450	140301-140378	140142-140300	50	high	No	184	38.4615	-11.5385	high	0.01852	247	45.6989	-4.30108	high	0.4664	186	65.1543	15.1543	high	0.001409	275	29.1866	-20.8134	high	3.66e-06	313	58.1994	8.19936	high	0.1556	155
WBGene00009431	F35E12.7	dct-17	CAS:Single	-	V	13728687-13728849	13728639-13728686	13728579-13728638	13727908-13728578	13727762-13727907	52.0253	high	No	790	57.1533	5.12802	high	0.02187	1363	54.321	2.29567	high	0.4529	486	93.3765	41.3512	mid	2.2e-16	694	97.625	45.5997	mid	2.2e-16	800	60.2479	8.22258	high	0.000373	1129
WBGene00000548	F56D1.4	clr-1	CAS:Single	+	II	5467882-5468214	5468215-5468291	5468292-5468396	5468397-5468866	5468867-5468966	23.9482	high	No	309	29.5269	5.5787	high	0.1445	306	14.6283	-9.31992	high	0.009857	208	34.104	10.1558	high	0.003354	432	39.1858	15.2375	high	2.28e-05	393	32.6039	8.65572	high	0.03182	228
WBGene00000018	M79.1	abl-1	CAS:Single	-	X	10617719-10617819	10617152-10617718	10617122-10617151	10616952-10617121	10616878-10616951	53.7688	high	No	298	72.0824	18.3135	high	2.46e-05	218	56.8966	3.12771	high	0.5041	174	62.1521	8.38329	high	0.01882	539	66.1972	12.4283	high	0.003851	248	62.5	8.73116	high	0.03871	256
WBGene00003733	F57C7.2	nhx-5	CAS:Single	+	X	10580070-10580175	10580176-10580326	10580327-10580378	10580379-10580537	10580538-10580577	41.5301	high	No	549	44.9143	3.38423	high	0.3009	437	42.1775	0.647439	high	0.8543	546	43.6585	2.12848	high	0.4688	820	56.6148	15.0847	high	8.98e-07	514	50.9392	9.40917	high	0.00337	452
WBGene00009500	F36H2.3		CAS:Single	-	I	9256915-9257127	9256723-9256914	9256513-9256722	9256445-9256512	9256171-9256444	65.9574	high	No	188	62.6556	-3.30185	high	0.5437	120	74.359	8.40153	high	0.08711	175	100	34.0426	high	2.2e-16	396	100	34.0426	high	2.2e-16	258	77.037	11.0796	high	0.03545	135
WBGene00194680	Y17D7C.6		CAS:Single	+	V	18709850-18709883	18709884-18711031	18711032-18711132	18711133-18711365	18711366-18711806	61.6438	high	No	36	68.75	7.10616	high	0.6138	32	69.4915	7.84769	high	0.6055	29	82.8947	21.2509	high	0.01753	76	60	-1.64384	high	1	20	74.3243	12.6805	high	0.1859	74
WBGene00003936	T17H7.4	pat-12	CAS:Single	-	III	729575-729680	729454-729574	729313-729453	729189-729312	729088-729188	53.4133	high	No	1208	43.5634	-9.84989	high	3.13e-06	1072	44.7773	-8.63606	high	1.89e-05	1302	49.2674	-4.14592	high	0.03063	1638	37.8741	-15.5392	high	1.23e-15	1453	66.1898	12.7764	high	5.9e-11	1328
WBGene00044898	T21G5.6		CAS:Single	+	I	6862396-6862456	6862457-6863074	6863075-6863160	6863161-6868688	6868689-6868842	82.4561	high	No	85	98.1308	15.6747	high	0.004971	53	92.5926	10.1365	high	0.1276	54	100	17.5439	high	0.01034	32	92.5134	10.0572	high	0.06629	93	96	13.5439	mid	0.1132	25
WBGene00000056	F53E10.2	acr-17	CAS:Single	+	V	2612827-2612961	2612962-2613479	2613480-2613563	2613564-2613978	2613979-2614158	9.52381	high	No	21	42.8571	33.3333	high	0.03863	14	72.2222	62.6984	high	7.63e-05	18	44.6809	35.157	high	0.01743	23	73.3333	63.8095	high	0.0002163	15	23.8095	14.2857	high	0.5773	10
WBGene00003936	T17H7.4	pat-12	CAS:Multiple	-	III	731901-731921	731800-731900	730587-731799	730140-730586	729981-730139	67.3759	high	Reference	2256	68.6234	1.24754	high	0.4075	1950	67.1911	-0.184781	high	0.9004	2383	69.2641	1.88818	high	0.1502	3003	46.1174	-21.2585	high	2.2e-16	2427	81.7149	14.339	high	2.2e-16	1936
WBGene00010658	K08D8.4		CAS:Single	-	IV	12908610-12908671	12908562-12908609	12908455-12908561	12908413-12908454	12908007-12908412	53.9267	high	No	764	67.8539	13.9272	high	1.56e-09	1095	58.714	4.78734	high	0.08711	591	62.8977	8.971	high	0.0001485	1021	81.3578	27.4311	high	2.2e-16	928	68.4109	14.4842	high	2.21e-07	516
WBGene00006803	K11C4.3	unc-70	CAS:Single	+	V	6889169-6889292	6889293-6889395	6889396-6889446	6889447-6889580	6889581-6889664	57.3964	high	No	422	55.4566	-1.93988	high	0.6767	224	47.8992	-9.49729	high	0.02273	238	57.2888	-0.107685	high	1	538	61.5283	4.13188	high	0.2494	379	72.7749	15.3784	high	3.35e-05	286
WBGene00014051	ZK669.1	spv-1	CAS:Single	-	II	7913947-7914029	7913257-7913946	7913124-7913256	7912913-7913123	7912053-7912912	75.0538	high	No	232	71.9557	-3.09804	high	0.4793	271	89.5911	14.5373	high	0.0006152	134	77.0042	1.95046	high	0.5723	474	76.9369	1.88317	high	0.6769	277	90.6475	15.5937	high	2.3e-06	278
WBGene00001615	C06A8.9	glr-4	CAS:Single	-	II	7786547-7786641	7786381-7786546	7786339-7786380	7785455-7786338	7785022-7785454	81.6993	high	No	76	92.6471	10.9477	high	0.08227	68	88	6.30065	high	0.5523	25	78.1609	-3.53843	high	0.6968	87	91.25	9.55065	high	0.1008	80	97.5	15.8007	high	0.01794	40
WBGene00002827	C29E6.1	let-653	CAS:Single	+	IV	11888401-11888561	11888562-11888673	11888674-11889150	11889151-11889533	11889534-11889830	83.5255	high	No	607	85.7292	2.20363	high	0.2472	960	85.5131	1.98754	high	0.4044	497	86.1333	2.6078	mid	0.2228	562	88.2061	4.68061	high	0.008614	1009	99.5717	16.0462	high	2.2e-16	467
WBGene00022527	ZC132.9		CAS:Single	-	V	4318178-4318604	4318132-4318177	4318078-4318131	4318032-4318077	4317906-4318031	83.7838	high	No	37	97.5	13.7162	high	0.0507	40	100	16.2162	high	0.01155	38	100	16.2162	high	0.0251	36	100	16.2162	high	0.03271	28	100	16.2162	high	0.08094	20
WBGene00006671	C44E12.3	twk-17	CAS:Single	-	X	7600898-7601033	7600669-7600897	7600642-7600668	7600419-7600641	7600317-7600418	16	high	No	50	46.6667	30.6667	high	0.000479	75	33.945	17.945	high	0.04542	54	45.9016	29.9016	high	0.0002237	122	46.3415	30.3415	high	0.001021	61	34.8837	18.8837	high	0.05296	43
WBGene00012906	Y46G5A.15		CAS:Single	-	II	12785249-12785336	12785056-12785248	12785002-12785055	12784370-12785001	12784304-12784369	52.3605	high	No	233	67.3575	14.997	high	0.002114	193	65.0602	12.6997	high	0.005429	249	69.3333	16.9728	high	7.43e-05	300	55.5102	3.14969	high	0.5209	245	71.8121	19.4516	high	0.0001725	149
WBGene00010742	K10D6.2		CAS:Single	-	V	11194756-11194966	11194325-11194755	11194185-11194324	11194042-11194184	11193785-11194041	78.1315	mid	No	722	73.9735	-4.15802	mid	0.06205	791	74.4866	-3.64492	mid	0.07245	1266	72.7273	-5.40422	mid	0.01303	902	75.5052	-2.62628	mid	0.2273	816	98.2425	20.111	mid	2.2e-16	1138
WBGene00011978	T24B8.4		CAS:Single	-	II	9066986-9067151	9066565-9066985	9065995-9066564	9065345-9065994	9065123-9065344	78.5832	mid	No	303	79.1116	0.528449	mid	0.9263	416	66.5025	-12.0807	mid	0.001038	304	75.0636	-3.51958	mid	0.2803	589	80.5556	1.97236	mid	0.5153	432	98.7421	20.1589	mid	1.68e-14	238
WBGene00020774	T24E12.5		CAS:Single	+	II	3753924-3754426	3754427-3754556	3754557-3754745	3754746-3754875	3754876-3755064	38.1443	mid	No	48	48.8095	10.6652	mid	0.275	84	57.1429	18.9985	low	0.05165	56	59.1241	20.9798	mid	0.0376	68	67.5676	29.4232	mid	0.05161	18	58.6207	20.4764	mid	0.03988	72
WBGene00001587	C45B2.4	ggr-2	CAS:Single	+	X	6079991-6080121	6080122-6080439	6080440-6080523	6080524-6080855	6080856-6081042	33.3333	high	No	10	38.0952	4.7619	high	1	21	NA	NA	NA	NA	NA	40.9091	7.57576	high	0.7026	22	81.8182	48.4848	high	0.02997	11	54.5455	21.2121	high	0.387	11
WBGene00003516	C43E11.6	nab-1	CAS:Single	+	I	4231144-4231226	4231227-4231574	4231575-4231763	4231764-4232496	4232497-4232704	14.5518	high	No	429	9.79499	-4.75682	high	0.03761	439	15.5616	1.00977	high	0.7651	369	13.7375	-0.814276	high	0.7207	651	7.2407	-7.3111	high	0.0003984	511	35.8382	21.2863	high	1.56e-08	173
WBGene00006787	ZC101.2	unc-52	CAS:Multiple	-	II	14661669-14661862	14661040-14661668	14659889-14661039	14659739-14659888	14659460-14659738	10.2174	high	No	1380	10.4876	0.270189	high	0.8418	1087	7.86676	-2.35063	high	0.03439	1411	10.3333	0.115942	high	0.953	1800	5.96915	-4.24824	high	3.89e-06	2236	31.8576	21.6402	high	2.2e-16	1039
WBGene00004127	F52D1.3	abu-12	CAS:Single	-	X	454289-454483	454197-454288	453978-454196	452884-453977	452674-452883	75.5932	mid	No	147	95.7447	20.1515	mid	6.58e-09	235	86.6029	11.0097	mid	0.01121	209	88.4071	12.8139	mid	6.97e-05	1130	84.2818	8.68862	mid	0.05198	184	98.4683	22.8751	mid	2.2e-16	457
WBGene00002207	B0302.1	kin-25	CAS:Multiple	+	X	17189071-17189200	17189201-17189312	17189313-17190358	17190359-17190473	17190474-17190700	30.5206	high	No	557	37.9826	7.46192	high	0.01846	401	32.6172	2.09654	high	0.4692	512	51.1342	20.6135	high	5.88e-14	771	34.2884	3.7678	high	0.2161	523	53.7313	23.2107	high	6.99e-13	402
WBGene00016561	C41D11.1	eri-6	CAS:Single	+	I	4458535-4458650	4458651-4463457	4463458-4463568	4463569-4465738	4465739-4465907	48.8372	mid	Reference	21	61.9048	13.0676	mid	0.7043	10	NA	NA	NA	NA	NA	88.4615	39.6243	mid	0.003647	26	84.6154	35.7782	mid	0.02188	19	74.1935	25.3563	mid	0.176	15
WBGene00006784	T21C12.1	unc-49	CAS:Single	+	III	10527009-10527168	10527169-10527289	10527290-10527368	10527369-10527468	10527469-10527560	57.1429	high	Reference	35	71.4286	14.2857	high	0.3086	31	78.7879	21.645	high	0.07224	33	86.4078	29.2649	high	0.004877	51	47.3684	-9.77444	high	0.4844	38	85.4545	28.3117	high	0.02584	27
WBGene00006809	C11D2.6	unc-77	CAS:Single	-	IV	6158310-6158381	6157904-6158309	6157817-6157903	6157699-6157816	6157591-6157698	59.1549	high	No	71	70.8738	11.7189	mid	0.2518	51	63.3333	4.1784	mid	0.8245	30	76.1317	16.9768	high	0.01547	121	58.0645	-1.09041	mid	1	62	91.3043	32.1494	high	3.99e-05	57
WBGene00017157	F01E11.5	tyra-2	CAS:Single	-	X	7000862-7001056	7000628-7000861	7000610-7000627	6998904-7000609	6998804-6998903	24.5902	high	No	30	33.3333	8.74317	high	0.7262	16	70.7317	46.1415	high	0.001483	20	21.7391	-2.85103	high	1	46	2.7027	-21.8875	high	0.01837	37	56.7568	32.1666	high	0.03236	18
WBGene00006941	C46C2.1	wnk-1	CAS:Single	+	IV	9208069-9208500	9208501-9209077	9209078-9209560	9209561-9210347	9210348-9210400	49.6462	high	No	848	59.7781	10.1319	high	7.21e-05	721	51.087	1.44073	high	0.6227	552	61.7576	12.1114	high	1.65e-07	1035	65.046	15.3998	high	6.54e-12	1141	82.4762	32.83	high	2.2e-16	525
WBGene00000082	C02B4.1	adt-1	CAS:Single	+	X	12687132-12687226	12687227-12687356	12687357-12687530	12687531-12687614	12687615-12687690	48.0176	high	No	227	56.1728	8.15522	mid	0.1233	162	81.3853	33.3677	mid	4.96e-14	231	61.5002	13.4826	high	0.0002039	1106	67.8457	19.828	mid	5.33e-06	311	88.8889	40.8713	high	2.2e-16	648
WBGene00003414	Y75B8A.26	mrp-8	CAS:Single	-	III	12298102-12298218	12297877-12298101	12297775-12297876	12297719-12297774	12297517-12297718	78.125	high	No	32	88.2353	10.1103	high	0.4668	17	82.1429	4.01786	high	0.756	28	100	21.875	high	0.01338	26	77.3585	-0.766509	high	1	26	NA	NA	NA	NA	NA
WBGene00007494	C09G9.3		CAS:Single	-	IV	8872622-8872703	8872407-8872621	8872353-8872406	8871554-8872352	8871436-8871553	44.4444	high	No	18	63.0252	18.5808	high	0.1845	59	51.7241	7.27969	high	0.7661	29	94.964	50.5196	high	3.17e-07	139	100	55.5556	mid	3.42e-07	45	NA	NA	NA	NA	NA
WBGene00010423	H36L18.1		CAS:Single	+	X	12649951-12650103	12650104-12650143	12650144-12650274	12650275-12650814	12650815-12651084	100	mid	No	18	73.3333	-26.6667	high	0.03336	15	93.5484	-6.45161	high	0.4545	15	88.8889	-11.1111	high	0.2888	36	NA	NA	NA	NA	NA	NA	NA	NA	NA	NA
