# Supplementary material for: The combinatorial control of alternative splicing in C. elegans
Source: PLoS Genet. 2017 Nov 9;13(11):e1007033. doi: 10.1371/journal.pgen.1007033 (PMC5697891; doi:10.1371/journal.pgen.1007033)
Supplement: S3 Table — (XLSX) [file pgen.1007033.s010.xlsx]

## Sheet: S3 Table
S3 Table. Proportion of affected AS event with SF binding motif at surrounding splice sites.
Increased Inclusion
		With motif				With conserved motif
Mutant strain	AS changes	Count	Prop.	Control prop.	p-value	Count	Prop.	Control prop.	p-value
fox-1(e2643)	7	4	0.571429	0.464706	0.431115	3	0.428571	0.294118	0.350292
asd-1(ok2299)	11	6	0.545454	0.454545	0.395905	6	0.545454	0.263636	0.0575614
mec-8(u218)	35	15	0.428571	0.363636	0.30331	4	0.114286	0.0530303	0.176298
mec-8(u303)	52	22	0.423077	0.382716	0.35929	8	0.153846	0.0555556	0.0285501
exc-7(rh252)	17	15	0.882353	0.789474	0.297627	12	0.705882	0.377193	0.01101
Increased Exclusion
		With motif				With conserved motif
Mutant strain	AS changes	Count	Prop.	Control prop.	p-value	Count	Prop.	Control prop.	p-value
fox-1(e2643)	10	6	0.6	0.464706	0.30579	3	0.3	0.294118	0.607329
asd-1(ok2299)	11	6	0.545454	0.454545	0.395905	4	0.363636	0.263636	0.347308
mec-8(u218)	9	5	0.555556	0.363636	0.211293	0	0	0.0530303	1
mec-8(u303)	29	12	0.413793	0.382716	0.452223	1	0.0344828	0.0555556	0.815579
exc-7(rh252)	21	16	0.761905	0.789474	0.724597	11	0.52381	0.377193	0.154398
