# Supplementary material for: The combinatorial control of alternative splicing in C. elegans
Source: PLoS Genet. 2017 Nov 9;13(11):e1007033. doi: 10.1371/journal.pgen.1007033 (PMC5697891; doi:10.1371/journal.pgen.1007033)
Supplement: S4 Table — (XLSX) [file pgen.1007033.s011.xlsx]

## Sheet: S4 Table
S4 Table. Binding motifs for known and putative SFs used in this study.
RBP	Binding motif used	Methoda
ASD-1	GCAUG	Direct
FOX-1	GCAUG	Direct
ETR-1	KKUDUGU	Direct
EXC-7	UDRGUU	Direct
MEC-8	GCACA	Direct
SAP-49	GUGUGA	Direct
SUP-12	GUGUG	Direct
TIAR-1	UUUUUU	Direct
TIAR-3	UUUUUU	Direct
UNC-75	UGUUGU	Direct
ASD-2	CUAAC	Inferred
MSI-1	UAGUWRG	Inferred
RSP-3	GGAGGA	Inferred
TAG-262	AACUA	Inferred
SUP-26	AUAUW	Inferred
TIAR-2	UUUUUU	Inferred
a Denotes whether motif was determined using RNAcompete (Direct) or inferred by sequence similarity.
Based on data taken from the CISBP-RNA database (Ray et al. Nature (2013))
