# Supplementary material for: The combinatorial control of alternative splicing in C. elegans
Source: PLoS Genet. 2017 Nov 9;13(11):e1007033. doi: 10.1371/journal.pgen.1007033 (PMC5697891; doi:10.1371/journal.pgen.1007033)
Supplement: S5 Table — (XLSX) [file pgen.1007033.s012.xlsx]

## Sheet: S5 Table
S5 Table. Co-occurrence of known and putative SF binding motifs at sites surrounding cassette exons.
Filter	Motif 1	Motif 2	Fold over expecteda	p-valueb	p < 0.01
All motifs	AUAUW	CUAAC	1.02	0.129	No
Conserved motifs	AUAUW	CUAAC	1.3	0.073	No
All motifs	AUAUW	GCACA	1.07	0.000355	Yes
Conserved motifs	AUAUW	GCACA	2.39	0.000226	Yes
All motifs	AUAUW	GCAUG	1.06	0.000316	Yes
Conserved motifs	AUAUW	GCAUG	1.58	5.67e-05	Yes
All motifs	AUAUW	GGAGGA	1.07	0.277	No
Conserved motifs	AUAUW	GGAGGA	NA	NA	No
All motifs	AUAUW	GUGUG	1.04	0.0159	No
Conserved motifs	AUAUW	GUGUG	1.86	1.43e-05	Yes
All motifs	AUAUW	GUGUGA	1.05	0.104	No
Conserved motifs	AUAUW	GUGUGA	1.83	0.0315	No
All motifs	AUAUW	KKUDUGU	1.05	5.79e-07	Yes
Conserved motifs	AUAUW	KKUDUGU	1.48	0.00679	Yes
All motifs	AUAUW	UAGUWRG	1.12	0.0137	No
Conserved motifs	AUAUW	UAGUWRG	5.68	0.176	No
All motifs	AUAUW	UDRGUU	1.04	6.67e-08	Yes
Conserved motifs	AUAUW	UDRGUU	1.6	5.42e-07	Yes
All motifs	AUAUW	UGUUGU	1.07	0.000957	Yes
Conserved motifs	AUAUW	UGUUGU	1.4	0.0684	No
All motifs	AUAUW	UUUUUU	1.04	1.31e-07	Yes
Conserved motifs	AUAUW	UUUUUU	1.68	9.02e-05	Yes
All motifs	CUAAC	GCACA	1.12	0.0193	No
Conserved motifs	CUAAC	GCACA	1.47	0.123	No
All motifs	CUAAC	GCAUG	1.17	0.000375	Yes
Conserved motifs	CUAAC	GCAUG	1.77	7.87e-08	Yes
All motifs	CUAAC	GGAGGA	0.921	0.717	No
Conserved motifs	CUAAC	GGAGGA	2.79	0.327	No
All motifs	CUAAC	GUGUG	1.12	0.0143	No
Conserved motifs	CUAAC	GUGUG	2.08	5.97e-08	Yes
All motifs	CUAAC	GUGUGA	1.12	0.121	No
Conserved motifs	CUAAC	GUGUGA	1.26	0.312	No
All motifs	CUAAC	KKUDUGU	1.07	0.00463	Yes
Conserved motifs	CUAAC	KKUDUGU	1.73	6.51e-05	Yes
All motifs	CUAAC	UAGUWRG	1.27	0.0381	No
Conserved motifs	CUAAC	UAGUWRG	NA	NA	No
All motifs	CUAAC	UDRGUU	1.03	0.0688	No
Conserved motifs	CUAAC	UDRGUU	1.47	5.76e-05	Yes
All motifs	CUAAC	UGUUGU	1.16	0.00767	Yes
Conserved motifs	CUAAC	UGUUGU	1.53	0.0222	No
All motifs	CUAAC	UUUUUU	1.05	0.00834	Yes
Conserved motifs	CUAAC	UUUUUU	1.35	0.0251	No
All motifs	GCACA	GCAUG	1.13	0.0145	No
Conserved motifs	GCACA	GCAUG	2.03	0.000151	Yes
All motifs	GCACA	GGAGGA	1.15	0.338	No
Conserved motifs	GCACA	GGAGGA	NA	NA	No
All motifs	GCACA	GUGUG	1.1	0.0587	No
Conserved motifs	GCACA	GUGUG	2.43	0.000179	Yes
All motifs	GCACA	GUGUGA	1.16	0.0951	No
Conserved motifs	GCACA	GUGUGA	2.16	0.106	No
All motifs	GCACA	KKUDUGU	1.11	0.000495	Yes
Conserved motifs	GCACA	KKUDUGU	2.11	0.00168	Yes
All motifs	GCACA	UAGUWRG	1.44	0.00887	Yes
Conserved motifs	GCACA	UAGUWRG	16.7	0.0597	No
All motifs	GCACA	UDRGUU	1.06	0.0129	No
Conserved motifs	GCACA	UDRGUU	1.6	0.00572	Yes
All motifs	GCACA	UGUUGU	1.11	0.0891	No
Conserved motifs	GCACA	UGUUGU	2.75	0.000504	Yes
All motifs	GCACA	UUUUUU	1.07	0.00254	Yes
Conserved motifs	GCACA	UUUUUU	2.03	0.00169	Yes
All motifs	GCAUG	GGAGGA	1.04	0.502	No
Conserved motifs	GCAUG	GGAGGA	NA	NA	No
All motifs	GCAUG	GUGUG	1.4	1.74e-13	Yes
Conserved motifs	GCAUG	GUGUG	1.87	4.02e-09	Yes
All motifs	GCAUG	GUGUGA	1.48	5.19e-07	Yes
Conserved motifs	GCAUG	GUGUGA	2.13	0.000203	Yes
All motifs	GCAUG	KKUDUGU	1.17	2.91e-10	Yes
Conserved motifs	GCAUG	KKUDUGU	1.88	3.68e-10	Yes
All motifs	GCAUG	UAGUWRG	1.15	0.193	No
Conserved motifs	GCAUG	UAGUWRG	3.68	0.272	No
All motifs	GCAUG	UDRGUU	1.07	0.000673	Yes
Conserved motifs	GCAUG	UDRGUU	1.6	2.37e-11	Yes
All motifs	GCAUG	UGUUGU	1.28	1.51e-05	Yes
Conserved motifs	GCAUG	UGUUGU	1.96	3.75e-07	Yes
All motifs	GCAUG	UUUUUU	1.09	2.38e-05	Yes
Conserved motifs	GCAUG	UUUUUU	1.73	2.87e-08	Yes
All motifs	GGAGGA	GUGUG	0.952	0.655	No
Conserved motifs	GGAGGA	GUGUG	NA	NA	No
All motifs	GGAGGA	GUGUGA	0.866	0.708	No
Conserved motifs	GGAGGA	GUGUGA	NA	NA	No
All motifs	GGAGGA	KKUDUGU	1.27	0.0137	No
Conserved motifs	GGAGGA	KKUDUGU	NA	NA	No
All motifs	GGAGGA	UAGUWRG	0.923	0.656	No
Conserved motifs	GGAGGA	UAGUWRG	NA	NA	No
All motifs	GGAGGA	UDRGUU	1.13	0.113	No
Conserved motifs	GGAGGA	UDRGUU	1.45	0.573	No
All motifs	GGAGGA	UGUUGU	1.23	0.273	No
Conserved motifs	GGAGGA	UGUUGU	NA	NA	No
All motifs	GGAGGA	UUUUUU	1.1	0.214	No
Conserved motifs	GGAGGA	UUUUUU	2.41	0.372	No
All motifs	GUGUG	GUGUGA	2.47	2.57e-53	Yes
Conserved motifs	GUGUG	GUGUGA	5.78	4.62e-26	Yes
All motifs	GUGUG	KKUDUGU	1.17	1.1e-09	Yes
Conserved motifs	GUGUG	KKUDUGU	2.28	5.75e-11	Yes
All motifs	GUGUG	UAGUWRG	1.17	0.183	No
Conserved motifs	GUGUG	UAGUWRG	5.78	0.173	No
All motifs	GUGUG	UDRGUU	1.09	7.47e-05	Yes
Conserved motifs	GUGUG	UDRGUU	1.47	7.95e-05	Yes
All motifs	GUGUG	UGUUGU	1.19	0.00439	Yes
Conserved motifs	GUGUG	UGUUGU	1.5	0.0306	No
All motifs	GUGUG	UUUUUU	1.09	9.28e-05	Yes
Conserved motifs	GUGUG	UUUUUU	1.97	6.69e-08	Yes
All motifs	GUGUGA	KKUDUGU	1.13	0.00788	Yes
Conserved motifs	GUGUGA	KKUDUGU	1.55	0.105	No
All motifs	GUGUGA	UAGUWRG	1.06	0.474	No
Conserved motifs	GUGUGA	UAGUWRG	20.5	0.0487	No
All motifs	GUGUGA	UDRGUU	1.05	0.124	No
Conserved motifs	GUGUGA	UDRGUU	1.68	0.00523	Yes
All motifs	GUGUGA	UGUUGU	1.13	0.177	No
Conserved motifs	GUGUGA	UGUUGU	0.843	0.714	No
All motifs	GUGUGA	UUUUUU	1.11	0.00395	Yes
Conserved motifs	GUGUGA	UUUUUU	2.64	1.82e-05	Yes
All motifs	KKUDUGU	UAGUWRG	1.01	0.53	No
Conserved motifs	KKUDUGU	UAGUWRG	5.34	0.187	No
All motifs	KKUDUGU	UDRGUU	1.07	1.53e-09	Yes
Conserved motifs	KKUDUGU	UDRGUU	1.55	1.43e-06	Yes
All motifs	KKUDUGU	UGUUGU	1.15	1.18e-05	Yes
Conserved motifs	KKUDUGU	UGUUGU	3.37	1.53e-19	Yes
All motifs	KKUDUGU	UUUUUU	1.09	1.07e-12	Yes
Conserved motifs	KKUDUGU	UUUUUU	1.82	1.21e-06	Yes
All motifs	UAGUWRG	UDRGUU	1.18	0.00124	Yes
Conserved motifs	UAGUWRG	UDRGUU	2.89	0.346	No
All motifs	UAGUWRG	UGUUGU	1.51	0.00841	Yes
Conserved motifs	UAGUWRG	UGUUGU	NA	NA	No
All motifs	UAGUWRG	UUUUUU	1.22	8.06e-05	Yes
Conserved motifs	UAGUWRG	UUUUUU	4.82	0.208	No
All motifs	UDRGUU	UGUUGU	1.05	0.035	No
Conserved motifs	UDRGUU	UGUUGU	1.58	0.000135	Yes
All motifs	UDRGUU	UUUUUU	1.06	2.56e-08	Yes
Conserved motifs	UDRGUU	UUUUUU	1.42	6.89e-05	Yes
All motifs	UGUUGU	UUUUUU	1.09	0.00131	Yes
Conserved motifs	UGUUGU	UUUUUU	1.78	0.000489	Yes
a Expected co-occurrence of 2 motifs was calculated using a multiplicative model
b A cumulative hypergeometric function was used to calculate significance of motif co-occurrence
