# Supplementary material for: The combinatorial control of alternative splicing in C. elegans
Source: PLoS Genet. 2017 Nov 9;13(11):e1007033. doi: 10.1371/journal.pgen.1007033 (PMC5697891; doi:10.1371/journal.pgen.1007033)
Supplement: S6 Table — (XLSX) [file pgen.1007033.s013.xlsx]

## Sheet: S6 Table
S6 Table. Genetic mutants and RNAi clones used in fitness screen.
Gene target	Primer pair	Mutant Strain
asd-1	sjj_R74.5	asd-1(ok2299)
fox-1	sjj_T07D1.4	fox-1(e2643)
exc-7	sjj_F35H8.5	exc-7(rh252)
mec-8	sjj_C17E4.11;sjj_F46A9.6	mec-8(u218);mec-8(u303)
etr-1	sjj_T01D1.2
sap-49	sjj_C08B11.5
unc-75	sjj_C17D12.2;sjj_C17D12.4
asd-2	sjj_T21G5.5
msi-1	sjj_R10E9.1
rsp-3	sjj_Y111B2D.h
sup-26	sjj_R10E4.2
tiar-1	sjj_C18A3.5
tiar-3	sjj_C07A4.1
sup-12	Not tested
tag-262	Not tested
tiar-2	Not tested
