# Supplementary material for: The combinatorial control of alternative splicing in C. elegans
Source: PLoS Genet. 2017 Nov 9;13(11):e1007033. doi: 10.1371/journal.pgen.1007033 (PMC5697891; doi:10.1371/journal.pgen.1007033)
Supplement: S7 Table — (XLSX) [file pgen.1007033.s014.xlsx]

## Sheet: S7 Table
S7 Table. Functional annotation of genes with co-occurring SF motifs at sites surrounding alternative exon.
Conserved Motifs	WormBase ID	Sequence Name	Gene Name	Annotated Group
ASD-1/FOX-1/MEC-8/EXC-7	WBGene00018837	F54G2.1	F54G2.1
ASD-1/FOX-1/MEC-8/EXC-7	WBGene00016173	C27H5.3	fust-1
ASD-1/FOX-1/MEC-8/EXC-7	WBGene00008549	F07A11.6	din-1
ASD-1/FOX-1/MEC-8/EXC-7	WBGene00006784	T21C12.1	unc-49	x
ASD-1/FOX-1/MEC-8/EXC-7	WBGene00006780	B0350.2	unc-44	y
ASD-1/FOX-1/MEC-8/EXC-7	WBGene00006742	T02C5.5	unc-2	x
ASD-1/FOX-1/MEC-8/EXC-7	WBGene00006436	W06H8.8	ttn-1	y
ASD-1/FOX-1/MEC-8/EXC-7	WBGene00006423	T21G5.5	asd-2	z
ASD-1/FOX-1/MEC-8/EXC-7	WBGene00001374	F12F3.1	exp-2	x
ASD-1/FOX-1/MEC-8/EXC-7	WBGene00000762	F57B9.4	coq-2
ASD-1/FOX-1/MEC-8	WBGene00020114	R153.1	pde-4	x
ASD-1/FOX-1/MEC-8	WBGene00006784	T21C12.1	unc-49	x
ASD-1/FOX-1/EXC-7	WBGene00044079	C34E11.3	tag-241
ASD-1/FOX-1/EXC-7	WBGene00022500	ZC8.4	lfi-1
ASD-1/FOX-1/EXC-7	WBGene00020732	T23E7.2	T23E7.2
ASD-1/FOX-1/EXC-7	WBGene00020682	T22D1.3	T22D1.3
ASD-1/FOX-1/EXC-7	WBGene00020490	T13G4.3	tmc-1	x
ASD-1/FOX-1/EXC-7	WBGene00019347	K02H8.1	mbl-1	z
ASD-1/FOX-1/EXC-7	WBGene00019237	H24G06.1	H24G06.1
ASD-1/FOX-1/EXC-7	WBGene00019188	H11E01.3	H11E01.3
ASD-1/FOX-1/EXC-7	WBGene00018728	F53A9.5	frpr-8	x
ASD-1/FOX-1/EXC-7	WBGene00018533	F47B7.2	F47B7.2
ASD-1/FOX-1/EXC-7	WBGene00017904	F28F5.3	lim-8
ASD-1/FOX-1/EXC-7	WBGene00017157	F01E11.5	tyra-2	x
ASD-1/FOX-1/EXC-7	WBGene00016415	C34F11.3	ampd-1
ASD-1/FOX-1/EXC-7	WBGene00016045	C24B5.2	spas-1	y
ASD-1/FOX-1/EXC-7	WBGene00015779	C14F11.2	lrch-1
ASD-1/FOX-1/EXC-7	WBGene00015735	C13B9.4	pdfr-1	x
ASD-1/FOX-1/EXC-7	WBGene00014669	C06G8.3	C06G8.3
ASD-1/FOX-1/EXC-7	WBGene00014075	ZK757.4	dhhc-4
ASD-1/FOX-1/EXC-7	WBGene00013921	ZC518.1	best-22	x
ASD-1/FOX-1/EXC-7	WBGene00012186	W01F3.3	mlt-11
ASD-1/FOX-1/EXC-7	WBGene00011962	T23G5.2	T23G5.2
ASD-1/FOX-1/EXC-7	WBGene00011827	T19A6.1	T19A6.1
ASD-1/FOX-1/EXC-7	WBGene00011352	T01H8.1	rskn-1
ASD-1/FOX-1/EXC-7	WBGene00009888	F49E2.5	F49E2.5
ASD-1/FOX-1/EXC-7	WBGene00008546	F07A11.2	gfat-1
ASD-1/FOX-1/EXC-7	WBGene00007505	C10C5.1	pezo-1	x
ASD-1/FOX-1/EXC-7	WBGene00006831	C52E12.2	unc-104	x
ASD-1/FOX-1/EXC-7	WBGene00006830	C30D11.1	unc-103	x
ASD-1/FOX-1/EXC-7	WBGene00006820	C09D1.1	unc-89	x
ASD-1/FOX-1/EXC-7	WBGene00006812	F25C8.3	unc-80	x
ASD-1/FOX-1/EXC-7	WBGene00006801	K11C4.5	unc-68	x
ASD-1/FOX-1/EXC-7	WBGene00006787	ZC101.2	unc-52	x
ASD-1/FOX-1/EXC-7	WBGene00006779	K11E8.1	unc-43	x
ASD-1/FOX-1/EXC-7	WBGene00006767	ZK897.1	unc-31	x
ASD-1/FOX-1/EXC-7	WBGene00006755	ZK1098.10	unc-16	x
ASD-1/FOX-1/EXC-7	WBGene00006752	ZK524.2	unc-13	x
ASD-1/FOX-1/EXC-7	WBGene00006490	F36H1.2	kdin-1
ASD-1/FOX-1/EXC-7	WBGene00006436	W06H8.8	ttn-1	y
ASD-1/FOX-1/EXC-7	WBGene00006412	C40C9.5	nlg-1	x
ASD-1/FOX-1/EXC-7	WBGene00006321	T22B2.4	sup-12	z
ASD-1/FOX-1/EXC-7	WBGene00004862	T05A10.1	sma-9
ASD-1/FOX-1/EXC-7	WBGene00004780	C09B7.1	ser-7	x
ASD-1/FOX-1/EXC-7	WBGene00004373	W06H8.1	rme-1
ASD-1/FOX-1/EXC-7	WBGene00004343	C38C10.5	rgr-1
ASD-1/FOX-1/EXC-7	WBGene00004336	W06A7.3	ret-1
ASD-1/FOX-1/EXC-7	WBGene00004316	F37A4.7	rbf-1	x
ASD-1/FOX-1/EXC-7	WBGene00003936	T17H7.4	pat-12	y
ASD-1/FOX-1/EXC-7	WBGene00003918	F54E7.3	par-3	y
ASD-1/FOX-1/EXC-7	WBGene00003916	H39E23.1	par-1	y
ASD-1/FOX-1/EXC-7	WBGene00003738	F54F3.1	nid-1	y
ASD-1/FOX-1/EXC-7	WBGene00003733	F57C7.2	nhx-5	x
ASD-1/FOX-1/EXC-7	WBGene00003567	C10G8.5	ncx-2	x
ASD-1/FOX-1/EXC-7	WBGene00003516	C43E11.6	nab-1	y
ASD-1/FOX-1/EXC-7	WBGene00003242	C37C3.6	mig-6	y
ASD-1/FOX-1/EXC-7	WBGene00003012	F18A1.2	lin-26
ASD-1/FOX-1/EXC-7	WBGene00002978	Y105E8B.1	lev-11	y
ASD-1/FOX-1/EXC-7	WBGene00002223	T01G1.1	klp-12
ASD-1/FOX-1/EXC-7	WBGene00002217	F56E3.3	klp-4
ASD-1/FOX-1/EXC-7	WBGene00002173	F33D4.2	itr-1
ASD-1/FOX-1/EXC-7	WBGene00002123	C16E9.4	inx-1	x
ASD-1/FOX-1/EXC-7	WBGene00001615	C06A8.9	glr-4	x
ASD-1/FOX-1/EXC-7	WBGene00001488	ZK270.2	frm-1	y
ASD-1/FOX-1/EXC-7	WBGene00001484	T07D1.4	fox-1	z
ASD-1/FOX-1/EXC-7	WBGene00001131	F15D3.1	dys-1	x
ASD-1/FOX-1/EXC-7	WBGene00001130	C02C6.1	dyn-1	x
ASD-1/FOX-1/EXC-7	WBGene00001052	F15A8.5	dop-1	x
ASD-1/FOX-1/EXC-7	WBGene00000548	F56D1.4	clr-1
ASD-1/FOX-1/EXC-7	WBGene00000072	F39C12.2	add-1	y
MEC-8/EXC-7	WBGene00006808	C01G10.11	unc-76	y
MEC-8/EXC-7	WBGene00006444	C33B4.3	shn-1	y
MEC-8/EXC-7	WBGene00003567	C10G8.5	ncx-2	x
MEC-8/EXC-7	WBGene00001495	F31B12.3	frm-9	y
x: neuromuscular; y: cytoskeleton; z: other splice factor
