# Supplementary material for: The combinatorial control of alternative splicing in C. elegans
Source: PLoS Genet. 2017 Nov 9;13(11):e1007033. doi: 10.1371/journal.pgen.1007033 (PMC5697891; doi:10.1371/journal.pgen.1007033)
Supplement: S8 Table — (XLSX) [file pgen.1007033.s015.xlsx]

## Sheet: S8 Table
S8 Table. Enrichment of GO terms among genes with co-occurring SF binding motifs at sites surrounding alternative exon.
GCAUG and UDRGUU
GO BP ID	P-value	Counta	Sizeb	Term
GO:0051493	0.000926941	4	7	regulation of cytoskeleton organization
GO:0040011	0.00261401	24	185	locomotion
GO:0007626	0.00296495	4	9	locomotory behavior
GO:0006811	0.00448137	15	98	ion transport
GO:0007617	0.00465871	4	10	mating behavior
GO:0032504	0.00652988	14	92	multicellular organism reproduction
GO:0030003	0.00729193	3	6	cellular cation homeostasis
GO:0055082	0.00729193	3	6	cellular chemical homeostasis
GO:0044763	0.00843177	33	353	single-organism cellular process
GO:0070838	0.0097632	4	12	divalent metal ion transport
GO:0006928	0.0117869	9	51	cellular component movement
GO:0006887	0.0120657	3	7	exocytosis
GO:0010940	0.0120657	3	7	positive regulation of necrotic cell death
GO:0048522	0.0133928	9	52	positive regulation of cellular process
GO:0008104	0.0147374	8	44	protein localization
GO:0016043	0.0155091	20	165	cellular component organization
GO:0048731	0.0174258	17	134	system development
GO:0010941	0.0175614	4	14	regulation of cell death
GO:0044706	0.0191996	9	55	multi-multicellular organism process
GO:0019098	0.0214942	9	56	reproductive behavior
GO:0051705	0.0214942	9	56	multi-organism behavior
GO:0007268	0.0220371	6	30	synaptic transmission
GO:0010171	0.0239825	9	57	body morphogenesis
GO:0050789	0.0256729	33	351	regulation of biological process
GO:0009152	0.0259025	3	9	purine ribonucleotide biosynthetic process
GO:0030728	0.0259025	3	9	ovulation
GO:0003008	0.0273837	7	40	system process
GO:0044703	0.0276197	13	98	multi-organism reproductive process
GO:0098655	0.0310508	7	41	cation transmembrane transport
GO:0052547	0.0314415	2	4	regulation of peptidase activity
GO:0006810	0.0321214	24	223	transport
GO:0006936	0.035007	3	10	muscle contraction
GO:0046390	0.035007	3	10	ribose phosphate biosynthetic process
GO:0070588	0.035007	3	10	calcium ion transmembrane transport
GO:0072522	0.035007	3	10	purine-containing compound biosynthetic process
GO:0018991	0.042179	8	53	oviposition
GO:0007163	0.0455461	3	11	establishment or maintenance of cell polarity
GO:0009165	0.0455461	3	11	nucleotide biosynthetic process
GO:0090066	0.0455461	3	11	regulation of anatomical structure size
GO:0048869	0.0495474	13	106	cellular developmental process
GCACA and UDRGUU
GO BP ID	P-value	Counta	Sizeb	Term
GO:0000904	0.00329405	3	22	cell morphogenesis involved in differentiation
GO:0048858	0.00599643	3	27	cell projection morphogenesis
GO:0007626	0.00687624	2	9	locomotory behavior
GO:0007413	0.00852427	2	10	axonal fasciculation
GO:0031175	0.0106283	3	33	neuron projection development
GO:0006816	0.0122965	2	12	calcium ion transport
GO:0008037	0.0122965	2	12	cell recognition
GO:0072511	0.0122965	2	12	divalent inorganic cation transport
GO:0030182	0.0146285	3	37	neuron differentiation
GO:0022008	0.0181306	3	40	neurogenesis
GO:0034765	0.019082	2	15	regulation of ion transmembrane transport
GO:0098662	0.0193955	3	41	inorganic cation transmembrane transport
GO:0009605	0.0264634	3	46	response to external stimulus
GO:0032989	0.0264634	3	46	cellular component morphogenesis
GO:0030001	0.0280268	3	47	metal ion transport
GO:0007411	0.030063	2	19	axon guidance
GO:0048731	0.0345146	5	134	system development
a Number of genes with GO term in set of genes with both motifs
b Total number of genes with GO term in the background set used for comparison.
