# Supplementary material for: The combinatorial control of alternative splicing in C. elegans
Source: PLoS Genet. 2017 Nov 9;13(11):e1007033. doi: 10.1371/journal.pgen.1007033 (PMC5697891; doi:10.1371/journal.pgen.1007033)
Supplement: S9 Table — (XLSX) [file pgen.1007033.s016.xlsx]

## Sheet: S9 Table
S9 Table. Enrichment of GO terms among genes with co-occurring SF binding motifs at introns flanking alternative exon.
Distinct Motifs	GO Type	GO ID	P-value	Count	Sizea	Neuromuscular	Term
1	BP	GO:0042692	0.00700359	7	16		muscle cell differentiation
2	BP	GO:0030029	4.03989e-06	13	28	x	actin filament-based process
2	BP	GO:0007010	3.6651e-05	16	47	x	cytoskeleton organization
2	BP	GO:1902589	0.000356675	17	61		single-organism organelle organization
2	BP	GO:0070925	0.000473374	9	22		organelle assembly
2	BP	GO:0010171	0.000499236	16	57		body morphogenesis
2	BP	GO:0031032	0.000832891	7	15	x	actomyosin structure organization
2	BP	GO:0055002	0.000832891	7	15	x	striated muscle cell development
2	BP	GO:0065003	0.000862136	11	33		macromolecular complex assembly
2	BP	GO:0070271	0.00111948	10	29		protein complex biogenesis
2	BP	GO:0031033	0.0013053	6	12	x	myosin filament organization
2	BP	GO:0071688	0.0013053	6	12	x	striated muscle myosin thick filament assembly
2	BP	GO:0042692	0.00133604	7	16		muscle cell differentiation
2	BP	GO:0043623	0.00175115	8	21		cellular protein complex assembly
2	BP	GO:0071822	0.00259765	10	33		protein complex subunit organization
2	BP	GO:0007610	0.00379743	18	80		behavior
2	BP	GO:0048646	0.006156	8	25		anatomical structure formation involved in morphogenesis
2	BP	GO:0016043	0.0076168	22	119		cellular component organization
3	MF	GO:0008092	0.000921057	8	28	x	cytoskeletal protein binding
3	MF	GO:0005198	0.00144162	5	12		structural molecule activity
3	MF	GO:0022832	0.00822674	5	17	x	voltage-gated channel activity
3	MF	GO:0022843	0.00822674	5	17	x	voltage-gated cation channel activity
3	MF	GO:0005509	0.00890177	6	24		calcium ion binding
3	BP	GO:0007267	2.42021e-06	12	36		cell-cell signaling
3	BP	GO:0070271	1.35852e-05	10	29		protein complex biogenesis
3	BP	GO:0071822	4.19907e-05	11	39		protein complex subunit organization
3	BP	GO:0040011	4.38698e-05	21	143	x	locomotion
3	BP	GO:0065003	4.97473e-05	10	33		macromolecular complex assembly
3	BP	GO:0010941	0.000223781	6	14		regulation of cell death
3	BP	GO:0010171	0.000408329	12	57		body morphogenesis
3	BP	GO:0030163	0.000503502	9	35		protein catabolic process
3	BP	GO:0048522	0.00078553	9	39		positive regulation of cellular process
3	BP	GO:0007631	0.00269189	6	21	x	feeding behavior
3	BP	GO:0034613	0.00298508	5	15		cellular protein localization
3	BP	GO:0040017	0.00298508	5	15	x	positive regulation of locomotion
3	BP	GO:0007617	0.0038729	4	10		mating behavior
3	BP	GO:0002119	0.00419994	21	167		nematode larval development
3	BP	GO:0009791	0.00453938	21	168		post-embryonic development
3	BP	GO:0051641	0.00462936	7	32		cellular localization
3	BP	GO:0019098	0.00497862	10	56		reproductive behavior
3	BP	GO:0051705	0.00497862	10	56		multi-organism behavior
3	BP	GO:0090066	0.0057559	4	11		regulation of anatomical structure size
3	BP	GO:0048699	0.00601269	8	40	x	generation of neurons
3	BP	GO:0033036	0.00604248	14	96		macromolecule localization
3	BP	GO:0032501	0.00605299	33	361		multicellular organismal process
3	BP	GO:0043050	0.00717477	5	18	x	pharyngeal pumping
3	BP	GO:0046903	0.00813818	5	19		secretion
3	BP	GO:0031033	0.00816636	4	12	x	myosin filament organization
3	BP	GO:0071688	0.00816636	4	12	x	striated muscle myosin thick filament assembly
3	BP	GO:0061458	0.00989045	11	71		reproductive system development
4	MF	GO:0008092	0.000186514	7	26	x	cytoskeletal protein binding
4	MF	GO:0022857	0.00414801	12	99	x	transmembrane transporter activity
4	MF	GO:0022892	0.00596342	11	90		substrate-specific transporter activity
4	BP	GO:0030163	0.000223827	8	35		protein catabolic process
4	BP	GO:0048477	0.000715634	6	23		oogenesis
4	BP	GO:0048468	0.00135653	11	79		cell development
4	BP	GO:0051234	0.001763	21	228		establishment of localization
4	BP	GO:0016477	0.00265914	6	29		cell migration
4	BP	GO:0051674	0.00265914	6	29		localization of cell
4	BP	GO:0022412	0.00319561	6	30		cellular process involved in reproduction in multicellular organism
4	BP	GO:0009126	0.0032662	5	21		purine nucleoside monophosphate metabolic process
4	BP	GO:0009161	0.0032662	5	21		ribonucleoside monophosphate metabolic process
4	BP	GO:0048522	0.003671	8	52		positive regulation of cellular process
4	BP	GO:1901575	0.00372591	11	89		organic substance catabolic process
4	BP	GO:0065008	0.00482676	11	96		regulation of biological quality
4	BP	GO:0048598	0.00499542	5	23		embryonic morphogenesis
4	BP	GO:0040017	0.00568028	4	15	x	positive regulation of locomotion
4	BP	GO:0044765	0.00873129	15	166		single-organism transport
5	BP	GO:0065007	0.000490826	20	397		biological regulation
5	BP	GO:0048598	0.00364133	4	23		embryonic morphogenesis
5	BP	GO:0040012	0.00388233	5	38	x	regulation of locomotion
5	BP	GO:0007165	0.00433692	11	167		signal transduction
5	BP	GO:0051239	0.00528887	8	99		regulation of multicellular organismal process
5	BP	GO:0022414	0.0059581	10	148		reproductive process
5	BP	GO:0048522	0.00628802	5	46		positive regulation of cellular process
5	BP	GO:0007186	0.00749369	5	46		G-protein coupled receptor signaling pathway
6	BP	GO:0030421	0.00707857	3	17	x	defecation
7	BP	GO:0007413	0.0047432	2	10	x	axonal fasciculation
7	BP	GO:0007389	0.00687624	2	12		pattern specification process
7	BP	GO:0008037	0.00687624	2	12		cell recognition
7	BP	GO:0022008	0.00768229	3	40	x	neurogenesis
7	BP	GO:0048731	0.00837862	5	134		system development
a Only terms with 10 or more genes in the background set are listed
