# Supplementary material for: The combinatorial control of alternative splicing in C. elegans
Source: PLoS Genet. 2017 Nov 9;13(11):e1007033. doi: 10.1371/journal.pgen.1007033 (PMC5697891; doi:10.1371/journal.pgen.1007033)
Supplement: S10 Table — (XLSX) [file pgen.1007033.s017.xlsx]

## Sheet: S10 Table
S10 Table. Enrichment of GO terms among genes with AS events that are differentially regulated across development.
GO Type	GO ID	P-value	Count	Sizea	Term
MF	GO:0005515	7.18599e-10	53	160	protein binding
BP	GO:0009792	8.6033e-09	64	215	embryo development ending in birth or egg hatching
BP	GO:0010171	1.78237e-08	27	57	body morphogenesis
BP	GO:0000003	2.30549e-07	61	215	reproduction
BP	GO:0009791	5.34614e-07	44	142	post-embryonic development
BP	GO:0002119	7.74369e-07	42	134	nematode larval development
BP	GO:0016043	1.31733e-06	36	112	cellular component organization
BP	GO:0048598	1.17779e-05	13	23	embryonic morphogenesis
BP	GO:0048468	4.83669e-05	27	79	cell development
BP	GO:0032501	6.89733e-05	76	361	multicellular organismal process
BP	GO:0007276	0.000141626	17	42	gamete generation
MF	GO:0004674	0.000383016	16	41	protein serine/threonine kinase activity
BP	GO:0022412	0.00041923	13	30	cellular process involved in reproduction in multicellular organism
BP	GO:0048477	0.000426425	11	23	oogenesis
BP	GO:0048513	0.000651621	27	92	organ development
BP	GO:0044703	0.000845464	15	42	multi-organism reproductive process
BP	GO:0016192	0.000975035	24	80	vesicle-mediated transport
BP	GO:0040035	0.00101311	20	61	hermaphrodite genitalia development
BP	GO:0036211	0.00102281	29	102	protein modification process
BP	GO:0048608	0.00132481	22	71	reproductive structure development
BP	GO:0045137	0.00146437	21	67	development of primary sexual characteristics
MF	GO:0016773	0.00202927	20	64	phosphotransferase activity, alcohol group as acceptor
MF	GO:0003779	0.00205753	6	10	actin binding
MF	GO:0000166	0.0021067	40	162	nucleotide binding
BP	GO:0048285	0.00239258	13	35	organelle fission
BP	GO:0048856	0.00262837	34	169	anatomical structure development
BP	GO:0048519	0.00287262	20	67	negative regulation of biological process
BP	GO:0040011	0.00298486	44	185	locomotion
BP	GO:0043170	0.00303112	59	267	macromolecule metabolic process
MF	GO:0016301	0.00309775	20	66	kinase activity
BP	GO:0051301	0.0031518	14	41	cell division
BP	GO:0006898	0.00374498	18	58	receptor-mediated endocytosis
BP	GO:0044267	0.00383891	29	110	cellular protein metabolic process
BP	GO:0006468	0.00415853	19	63	protein phosphorylation
BP	GO:0007610	0.00434191	22	78	behavior
BP	GO:0000226	0.00490614	8	18	microtubule cytoskeleton organization
BP	GO:0007049	0.00503973	14	43	cell cycle
BP	GO:0044705	0.00627733	17	56	multi-organism reproductive behavior
BP	GO:0007126	0.00784394	11	31	meiotic nuclear division
BP	GO:0018991	0.00851941	16	53	oviposition
a Only terms with 10 or more genes in the background set are listed
